# Supplementary material for: Privacy preserving identification of population stratification for collaborative genomic research
Source: Bioinformatics. 2023 Jun 30;39(Suppl 1):i168–76. doi: 10.1093/bioinformatics/btad274 (PMC10311306; doi:10.1093/bioinformatics/btad274)
Supplement: btad274_Supplementary_Data [file btad274_supplementary_data.zip › btad274_Supplementary_Data/Dervishi.234.sup.1.tex]

\documentclass{article}
% Set page size and margins
% Replace `letterpaper' with `a4paper' for UK/EU standard size
\usepackage[letterpaper,top=2cm,bottom=2cm,left=3cm,right=3cm,marginparwidth=1.75cm]{geometry}

% Useful packages
\usepackage{amsmath}
\usepackage{graphicx}
% \usepackage[colorlinks=true, allcolors=blue]{hyperref}
\usepackage{subfigure}
\usepackage{color}
\newcommand{\bl}[1]{\textcolor{blue}{#1}}
\newcommand{\rd}[1]{\textcolor{black}{#1}}
\usepackage[width=0.8\textwidth]{caption}


\title{Supplementary Materials: Privacy Preserving Identification of Population Stratification for Collaborative Genomic Research}
% \author{You}
\date{}

\makeatletter
\setlength{\@fptop}{0pt}
\makeatother

\begin{document}
\maketitle

The following subsections complement the evaluation section of the main paper.

\section{Running time}

We conduct a few experiments and inspect the change in the running time for different scenarios. We measure the running time at the server side (which consists of the time needed to train the model and apply k-means on the received metadata), the researcher side (which includes reducing the dimensionality of the data and the addition of noise), and the total running time of the framework.
We run each experiment 20 times and report the average of the results.
As mentioned in the paper, we vary the following parameters: 
the sample size of the local datasets $n^t$, and the population heterogeneity at the researchers' datasets. 
We measure the running time for the openSNP dataset which contains over 9000 SNPs and uses 150 samples as training data and 300 samples for testing. We repeat the same experiments on the 1000 Genomes dataset which contains over 37000 SNPs and uses 150 samples for training and 450 samples for testing. 
\rd{Later, we generate larger simulated datasets from the 1000 Genome dataset to evaluate the runtime. 
The synthetic data was generated by following the same probability distribution of SNPs in the original dataset. For this, we first group the samples 
%records in each row 
of the original dataset by their true label (i.e., population). Then, from each group, we 
%iterated SNPs along the columns and 
calculate the probability distribution for each SNP.
%by counting its unique value occurrences. Grouping by labels helps obtain a more accurate probability distribution for each label (population). 
%Once we collected all the distributions, we used the random.choice method from numpy to draw random values from the probability distribution which was calculated before.
We show the running time of the synthetically generated datasets which contain 3000, 6000, and 9000 individuals in Table~\ref{tab:symbols}.
Out of all the operations performed, the training of the PCA model has the biggest running time.}
From the obtained results, we notice that the running time of the framework on the researchers' side doubles (for both datasets) when the researchers' datasets contain samples from multiple populations (i.e. when $p$ goes from 1 to 2). \rd{Also, we notice that the overall running time is higher for the 1000 Genomes dataset (our largest dataset) and keeps slightly increasing as the number of samples increases (3000, 6000, 9000 samples), but still only takes a few seconds (3.35, 3.75, 4.13 seconds, respectively) for thousands of SNPs and thousands of users which shows that our proposed scheme is very efficient.}


\begin{table}[ht!]
\color{black}
\begin{tabular}{|l|l|l|l|}
\hline
\textbf{}                   & \textbf{Server-side}   & \textbf{Researcher-side}   & \textbf{Total running time}   \\ \hline
openSNP, p=1, k=3, $n^t$=300      & 2.11                  & 0.01                      & 2.12                        \\ \hline
openSNP, p=2, k=3, $n^t$=300      & 2.11                & 0.016                      & 2.126                         \\ \hline
1000 Genomes, p=1, k=3, $n^t$=450 & 2.99                & 0.014                      & 3.004                         \\ \hline
1000 Genomes, p=2, k=3, $n^t$=450 & 2.99                & 0.03                      & 3.02                         \\ \hline
1000 Genomes, p=2, k=3, $n^t$=3000 & 2.99                & 0.36                      & 3.35                        \\ \hline
1000 Genomes, p=2, k=3, $n^t$=6000 & 2.99                & 0.76                     & 3.75                         \\ \hline
1000 Genomes, p=2, k=3, $n^t$=9000 & 2.99                & 1.14                      & 4.13                        \\ \hline
\end{tabular}
\caption{\rd{The running time (in seconds) of our proposed framework on the server-side and researcher-side for different scenarios where $p$ is the number of populations in the researchers' dataset, $k$ is the number of clusters used in the k-means algorithm and $n^t$ is the sample size of the local datasets for $d=2$.}}
\label{tab:symbols}
\end{table}

% \newpage


\section{Performance evaluation}
The membership inference power in Figures 3 and 4 in the main paper seems to converge to values less than $0.5$. That's why we conducted extra experiments to monitor the change in value of the power of membership inference attack for very large values of $\epsilon$. Figure~\ref{fig:large_epsilon} shows that for $epsilon=40$, the proposed framework reaches a power of 0.81 for 1000 Genomes dataset when $n^t = 150$. Considering that our framework already achieves high utility for much smaller $\epsilon$ values (e.g. $\epsilon=5$), it discourages researchers to pick such large $\epsilon$ values which would result in weaker privacy guarantees. Note that for $\epsilon=\infty$ the framework achieves a membership inference power of $1$.

\begin{figure}[ht!]
\centering
\includegraphics[width=0.33\textwidth]{Dervishi.234.fig.1.pdf}
\caption{Membership inference power of the framework for different values of $\epsilon$ and for different number of samples in the test dataset $n^t$ when both $D^a$ and $D^b$ contain samples from one population each.}
\label{fig:large_epsilon}
\vspace{-5pt}
\end{figure}

As mentioned in the paper, we also evaluate the impact of using different number of principal components $d$, which also corresponds to the number of dimensions of the PCA output. We present the results for $k=3$ in Figure~\ref{fig:dimensions} for the 1000 Genomes dataset. The change in utility and power is not very significant, but for higher values of $d$, we generally obtain slightly higher values for both utility metrics and the power of the membership inference attack. 
For most of the $d$ values, we obtain a precision close to $0.97$ and a recall of $0.96$ for $k = 3$, while having a membership inference power less than $0.1$.

\begin{figure}[ht!]
    \centering
    \begin{subfigure}[Precision]{\includegraphics[scale=0.33]{Dervishi.234.fig.2.a.pdf}}
    \end{subfigure}\hfill
    \begin{subfigure}[ Recall  ]{\includegraphics[scale=0.33]{Dervishi.234.fig.2.b.pdf}}
    \end{subfigure}\hfill
    \begin{subfigure}[Power]{\includegraphics[scale=0.33]{Dervishi.234.fig.2.c.pdf}}
    \end{subfigure}\hfill
    % \vspace{-3pt}
    \caption{Precision, recall, and power results of our proposed framework in parts (a), (b), and (c), respectively, when the researchers provide different number of principal components (dimensions) $d$. Both $D^a$ and $D^b$ contain samples from two different populations and $k=3$.}
    \label{fig:dimensions}
    \vspace{-5pt}
\end{figure}


We re-run the experiments that evaluate trade-off between utility and privacy on the openSNP dataset whose results are illustrated in Figures 2 and 3. Note that the experiments in the main paper are conducted on the 1000 Genomes dataset. The results when the datasets $D^a$ and $D^b$ contain only one type of population and two different populations are presented in Figure~\ref{fig:1pop_openSNP} and Figure~\ref{fig:2pop_openSNP}, respectively. The plots are very similar to the previous results, besides the fact that the difference in terms of utility for different values of $k$ is more visible for the openSNP dataset.

\begin{figure}[ht!]
    \centering
    \begin{subfigure}[Precision]{\includegraphics[scale=0.33]{Dervishi.234.fig.3.a.pdf}}
    \end{subfigure}\hfill
    \begin{subfigure}[ Recall  ]{\includegraphics[scale=0.33]{Dervishi.234.fig.3.b.pdf}}
    \end{subfigure}\hfill
    \begin{subfigure}[Power]{\includegraphics[scale=0.33]{Dervishi.234.fig.3.c.pdf}}
    \end{subfigure}\hfill
    % \vspace{-3pt}
    \caption{Precision, recall, and power results of our proposed framework in parts (a), (b), and (c), respectively, for different values of $\epsilon$ and $k$ when both $D^a$ and $D^b$ contain samples from one population each (openSNP dataset).}
    \label{fig:1pop_openSNP}
    \vspace{-5pt}
\end{figure}


\begin{figure}[ht!]
    \centering
    \begin{subfigure}[Precision]{\includegraphics[scale=0.33]{Dervishi.234.fig.4.a.pdf}}
    \end{subfigure}\hfill
    \begin{subfigure}[ Recall  ]{\includegraphics[scale=0.33]{Dervishi.234.fig.4.b.pdf}}
    \end{subfigure}\hfill
    \begin{subfigure}[Power]{\includegraphics[scale=0.33]{Dervishi.234.fig.4.c.pdf}}
    \end{subfigure}\hfill
    % \vspace{-3pt}
    \caption{Precision, recall, and power results of our proposed framework in parts (a), (b), and (c), respectively, for different values of $\epsilon$ and $k$ when both $D^a$ and $D^b$ contain samples from two different populations (openSNP dataset).}
    \label{fig:2pop_openSNP}
    \vspace{-5pt}
\end{figure}

\section{Discussion}

\rd{While population ancestry is often viewed as a discrete notion, it can also be a complex and continuous concept depending on the context. It should be noted that certain individuals may have mixed ancestries, hence making it harder to accurately classify them into a specific population cluster. 
This is an inherent issue of population stratification analysis using PCA, and it cannot be addressed by our framework as well. Usually, these individuals lie between multiple population clusters in the PCA plot and they are more likely to be misclassified to other clusters after adding noise to the data. 
On the other hand, if the datasets include a significant number of individuals with mixed ancestry who belong to a specific subpopulation, the Elbow method would identify an additional cluster that represents that particular subpopulation. In this case, the accuracy of our framework would not be affected.
Regarding the heterogenity of the datasets used in our paper, for the openSNP dataset, we initially run the PCA in a centralized setting, cluster the samples in the PCA output and mark the obtained clusters as ground truth. We noticed only a few individuals which lie between the major population clusters (i.e., highly likely with mixed ancestries). For the 1000 Genomes dataset, the individuals belong to three different populations.}


\rd{
If we consider the case of an outlier individual in a particular dataset $D^a$ (i.e., it belongs to a particular population different from others) the privacy risk depends on whether the other researchers' datasets (e.g., $D^b$, $D^c$) contain similar outliers. If that is not the case, then the server will most likely learn the population of the outlier and the research dataset it belongs to. A countermeasure to such a scenario would be to increase the amount of Laplacian noise which is added to achieve $\epsilon$-LDP (to provide indistinguishability between the outlier and the other dataset participants). The drawback of such a countermeasure is that it significantly degrades the utility of the proposed scheme.
}


\end{document}
